# Supplementary material for: Anxiolytic and Antioxidant Effect of Phytoecdysteroids and Polyphenols from Chenopodium quinoa on an In Vivo Restraint Stress Model
Source: Molecules. 2022 Dec 17;27(24):9003. doi: 10.3390/molecules27249003 (PMC9785041; doi:10.3390/molecules27249003)
Supplement: Supplementary file 1 [file molecules-27-09003-s001.zip]

Archive with 1 entries (1 files):
- Supplementary Tables S1, S2.xlsx
