# Supplementary material for: Anxiolytic and Antioxidant Effect of Phytoecdysteroids and Polyphenols from Chenopodium quinoa on an In Vivo Restraint Stress Model
Source: Molecules. 2022 Dec 17;27(24):9003. doi: 10.3390/molecules27249003 (PMC9785041; doi:10.3390/molecules27249003)
Supplement: Supplementary file 1 [file molecules-27-09003-s001.zip › Supplementary Tables S1, S2.xlsx]

## Sheet: Suppl
Anxiolytic and Antioxidant Effect of Phytoecdysteroids and Polyphenols from Chenopodium Quinoa on an In Vivo Restraint Stress Model
Yulia S. Sidorova, Vladimir A. Shipelin*, Nikita A. Petrov, Sergey N. Zorin, and Vladimir K. Mazo
Federal Research Centre of Nutrition and Biotechnology, 109240 Moscow, Russian Federation; sidorovau-lia28@mail.ru (Y.S.S.); v.shipelin@yandex.ru (V.A.S.); petrov-nikita-y@mail.ru (N.A.P.); zorin@ion.ru (S.N.Z.); mazo@ion.ru (V.K.M.) * Correspondence: v.shipelin@yandex.ru; Tel.: +7-495-698-5371
Table S1: Determination of acute toxicity of quinoa FFI. Health monitoring indicators up to 240 min after administration; Table S2: Biochemical parameters of blood and liver of animals in the experiment of quinoa FFI acute tox-icity assessment.

## Sheet: Table S1
Table S1. Determination of acute toxicity of quinoa FFI. Health monitoring indicators up to 240 min after administration

## Sheet: Table S2
Table S2. Biochemical parameters of blood and liver of animals in the experiment of quinoa FFI acute toxicity assessment.
